# Supplementary material for: ﻿Lepocranus and Valalyllum gen. nov. (Orthoptera, Tetrigidae, Cladonotinae), endangered Malagasy dead-leaf-like grasshoppers
Source: Zookeys. 2022 Jul 1;1109:1–15. doi: 10.3897/zookeys.1109.85565 (PMC9848646; doi:10.3897/zookeys.1109.85565)
Supplement: XML Treatment for Tetrigidae [file zookeys.1109.85565-treatment1.xml]

<!DOCTYPE tp:taxon-treatment
  PUBLIC "-//TaxonX//DTD Taxonomic Treatment Publishing DTD v0 20100105//EN" "tax-treatment-NSO.dtd">
<tp:taxon-treatment xmlns:tp="http://www.plazi.org/taxpub"><tp:treatment-meta><kwd-group><label>Taxon classification</label><kwd>
                  <named-content content-type="kingdom">Animalia</named-content>
                </kwd><kwd>
                  <named-content content-type="order">Orthoptera</named-content>
                </kwd><kwd>
                  <named-content content-type="family">Tetrigidae</named-content>
                </kwd></kwd-group><mixed-citation publication-type="journal"><person-group><name><surname>Deranja</surname><given-names>Maks</given-names></name><name><surname>Kasalo</surname><given-names>Niko</given-names></name><name><surname>Adžić</surname><given-names>Karmela</given-names></name><name><surname>Franjević</surname><given-names>Damjan</given-names></name><name><surname>Skejo</surname><given-names>Josip</given-names></name></person-group><article-title>﻿<italic><tp:taxon-name><tp:taxon-name-part taxon-name-part-type="genus" reg="Lepocranus">Lepocranus</tp:taxon-name-part></tp:taxon-name></italic> and <italic><tp:taxon-name><tp:taxon-name-part taxon-name-part-type="genus" reg="Valalyllum">Valalyllum</tp:taxon-name-part></tp:taxon-name></italic> gen. nov. (<tp:taxon-name><tp:taxon-name-part taxon-name-part-type="order">Orthoptera</tp:taxon-name-part></tp:taxon-name>, <tp:taxon-name><tp:taxon-name-part taxon-name-part-type="family">Tetrigidae</tp:taxon-name-part></tp:taxon-name>, <tp:taxon-name><tp:taxon-name-part taxon-name-part-type="subfamily">Cladonotinae</tp:taxon-name-part></tp:taxon-name>), endangered Malagasy dead-leaf-like grasshoppers</article-title><source>Zookeys</source><day>01</day><month>07</month><year>2022</year><volume>1109</volume><fpage>1</fpage><lpage>15</lpage><pub-id pub-id-type="doi">10.3897/zookeys.1109.85565</pub-id></mixed-citation></tp:treatment-meta><tp:nomenclature><label>﻿Family</label><tp:taxon-name>
                <object-id xmlns:xlink="http://www.w3.org/1999/xlink" content-type="arpha" xlink:type="simple">7DC48987-37F5-5925-BBAE-E18188748640</object-id>
                <tp:taxon-name-part taxon-name-part-type="family">Tetrigidae</tp:taxon-name-part>
              </tp:taxon-name><tp:taxon-authority>Rambur, 1838</tp:taxon-authority></tp:nomenclature><tp:treatment-sec sec-type="Diversity in Madagascar" id="SECID0EWLAC"><title>Diversity in Madagascar.</title><p>Altogether, 76 <tp:taxon-name><tp:taxon-name-part taxon-name-part-type="family">Tetrigidae</tp:taxon-name-part></tp:taxon-name> species (including the new one) are known to inhabit Madagascar, of which 73 (= 96%) can be found only in Madagascar and nowhere else in the world (<xref ref-type="bibr" rid="B3">Cigliano et al. 2022</xref>). These species are assigned to altogether 29 genera, of which 24 are endemic to the island. Hitherto, only a single leaf-like species was known from the island, <italic><tp:taxon-name><tp:taxon-name-part taxon-name-part-type="genus" reg="Lepocranus">Lepocranus</tp:taxon-name-part><tp:taxon-name-part taxon-name-part-type="species" reg="fuscus">fuscus</tp:taxon-name-part></tp:taxon-name></italic>. This study adds one more species with this interesting cryptic morphology, <italic><tp:taxon-name><tp:taxon-name-part taxon-name-part-type="genus" reg="Valalyllum">Valalyllum</tp:taxon-name-part><tp:taxon-name-part taxon-name-part-type="species" reg="folium">folium</tp:taxon-name-part></tp:taxon-name></italic> gen. et sp. nov.</p></tp:treatment-sec><ref-list><ref id="B3"><mixed-citation xmlns:xlink="http://www.w3.org/1999/xlink" xlink:type="simple"><person-group><name name-style="western"><surname>Cigliano</surname><given-names>MM</given-names></name><name name-style="western"><surname>Braun</surname><given-names>H</given-names></name><name name-style="western"><surname>Eades</surname><given-names>DC</given-names></name><name name-style="western"><surname>Otte</surname><given-names>D</given-names></name></person-group> (<year>2022</year>) <tp:taxon-name><tp:taxon-name-part taxon-name-part-type="order">Orthoptera</tp:taxon-name-part></tp:taxon-name> Species File. Version 5.0/5.0. <ext-link xlink:href="http://Orthoptera.SpeciesFile.org" ext-link-type="uri" xlink:type="simple">http://Orthoptera.SpeciesFile.org</ext-link> [accessed 11 Apr. 2022]</mixed-citation></ref></ref-list></tp:taxon-treatment>
