# Supplementary material for: ﻿Lepocranus and Valalyllum gen. nov. (Orthoptera, Tetrigidae, Cladonotinae), endangered Malagasy dead-leaf-like grasshoppers
Source: Zookeys. 2022 Jul 1;1109:1–15. doi: 10.3897/zookeys.1109.85565 (PMC9848646; doi:10.3897/zookeys.1109.85565)
Supplement: XML Treatment for Cladonotinae [file zookeys.1109.85565-treatment2.xml]

<!DOCTYPE tp:taxon-treatment
  PUBLIC "-//TaxonX//DTD Taxonomic Treatment Publishing DTD v0 20100105//EN" "tax-treatment-NSO.dtd">
<tp:taxon-treatment xmlns:tp="http://www.plazi.org/taxpub"><tp:treatment-meta><kwd-group><label>Taxon classification</label><kwd>
                  <named-content content-type="kingdom">Animalia</named-content>
                </kwd><kwd>
                  <named-content content-type="order">Orthoptera</named-content>
                </kwd><kwd>
                  <named-content content-type="family">Tetrigidae</named-content>
                </kwd></kwd-group><mixed-citation publication-type="journal"><person-group><name><surname>Deranja</surname><given-names>Maks</given-names></name><name><surname>Kasalo</surname><given-names>Niko</given-names></name><name><surname>Adžić</surname><given-names>Karmela</given-names></name><name><surname>Franjević</surname><given-names>Damjan</given-names></name><name><surname>Skejo</surname><given-names>Josip</given-names></name></person-group><article-title>﻿<italic><tp:taxon-name><tp:taxon-name-part taxon-name-part-type="genus" reg="Lepocranus">Lepocranus</tp:taxon-name-part></tp:taxon-name></italic> and <italic><tp:taxon-name><tp:taxon-name-part taxon-name-part-type="genus" reg="Valalyllum">Valalyllum</tp:taxon-name-part></tp:taxon-name></italic> gen. nov. (<tp:taxon-name><tp:taxon-name-part taxon-name-part-type="order">Orthoptera</tp:taxon-name-part></tp:taxon-name>, <tp:taxon-name><tp:taxon-name-part taxon-name-part-type="family">Tetrigidae</tp:taxon-name-part></tp:taxon-name>, <tp:taxon-name><tp:taxon-name-part taxon-name-part-type="subfamily">Cladonotinae</tp:taxon-name-part></tp:taxon-name>), endangered Malagasy dead-leaf-like grasshoppers</article-title><source>Zookeys</source><day>01</day><month>07</month><year>2022</year><volume>1109</volume><fpage>1</fpage><lpage>15</lpage><pub-id pub-id-type="doi">10.3897/zookeys.1109.85565</pub-id></mixed-citation></tp:treatment-meta><tp:nomenclature><label>﻿Subfamily</label><tp:taxon-name>
                <object-id xmlns:xlink="http://www.w3.org/1999/xlink" content-type="arpha" xlink:type="simple">BB5D5F6F-6AD2-51C9-898C-7AA5B34501D8</object-id>
                <tp:taxon-name-part taxon-name-part-type="subfamily">Cladonotinae</tp:taxon-name-part>
              </tp:taxon-name></tp:nomenclature><tp:treatment-sec sec-type="distribution" id="SECID0EZNAC"><title>Composition and distribution.</title><p>This diverse and polyphyletic family includes altogether 314 species assigned to 74 genera (<xref ref-type="bibr" rid="B3">Cigliano et al. 2022</xref>). Most genera require revision and are not adequately classified in the <tp:taxon-name><tp:taxon-name-part taxon-name-part-type="family">Tetrigidae</tp:taxon-name-part></tp:taxon-name> system (<xref ref-type="bibr" rid="B32">Zhang et al. 2020</xref>). Within the subfamily <tp:taxon-name><tp:taxon-name-part taxon-name-part-type="subfamily">Cladonotinae</tp:taxon-name-part></tp:taxon-name>, several monophyletic tribes exist, such as Caribbean <tp:taxon-name><tp:taxon-name-part taxon-name-part-type="tribe">Choriphyllini</tp:taxon-name-part></tp:taxon-name> (<italic><tp:taxon-name><tp:taxon-name-part taxon-name-part-type="genus" reg="Choriphyllum">Choriphyllum</tp:taxon-name-part></tp:taxon-name></italic> Serville, 1838 and <italic><tp:taxon-name><tp:taxon-name-part taxon-name-part-type="genus" reg="Phyllotettix">Phyllotettix</tp:taxon-name-part></tp:taxon-name></italic> Hancock, 1902), African <tp:taxon-name><tp:taxon-name-part taxon-name-part-type="tribe">Xerophyllini</tp:taxon-name-part></tp:taxon-name> (including leaf-like <italic><tp:taxon-name><tp:taxon-name-part taxon-name-part-type="genus" reg="Acmophyllum">Acmophyllum</tp:taxon-name-part></tp:taxon-name></italic> Karsch, 1890, <italic><tp:taxon-name><tp:taxon-name-part taxon-name-part-type="genus" reg="Seyidotettix">Seyidotettix</tp:taxon-name-part></tp:taxon-name></italic> Rehn, 1938, <italic><tp:taxon-name><tp:taxon-name-part taxon-name-part-type="genus" reg="Trypophyllum">Trypophyllum</tp:taxon-name-part></tp:taxon-name></italic> Karsch, 1890, <italic><tp:taxon-name><tp:taxon-name-part taxon-name-part-type="genus" reg="Xerophyllum">Xerophyllum</tp:taxon-name-part></tp:taxon-name></italic> Fairmaire, 1846), and Asian <tp:taxon-name><tp:taxon-name-part taxon-name-part-type="genus" reg="Cladonotini">Cladonotini</tp:taxon-name-part></tp:taxon-name> (<italic><tp:taxon-name><tp:taxon-name-part taxon-name-part-type="genus" reg="Hymenotes">Hymenotes</tp:taxon-name-part></tp:taxon-name></italic> Westwood, 1837, <italic><tp:taxon-name><tp:taxon-name-part taxon-name-part-type="genus" reg="Holoarcus">Holoarcus</tp:taxon-name-part></tp:taxon-name></italic> Hancock, 1909, <italic><tp:taxon-name><tp:taxon-name-part taxon-name-part-type="genus" reg="Dolatettix">Dolatettix</tp:taxon-name-part></tp:taxon-name></italic> Hancock, 1907).</p></tp:treatment-sec><tp:treatment-sec sec-type="Diversity in Madagascar" id="SECID0EBBAE"><title>Diversity in Madagascar.</title><p>Altogether, 18 <tp:taxon-name><tp:taxon-name-part taxon-name-part-type="family">Tetrigidae</tp:taxon-name-part></tp:taxon-name> species of Madagascar are assigned to the subfamily <tp:taxon-name><tp:taxon-name-part taxon-name-part-type="subfamily">Cladonotinae</tp:taxon-name-part></tp:taxon-name>: two members of <tp:taxon-name><tp:taxon-name-part taxon-name-part-type="tribe">Valalyllini</tp:taxon-name-part></tp:taxon-name> trib. nov. (<italic><tp:taxon-name><tp:taxon-name-part taxon-name-part-type="genus" reg="Lepocranus">L.</tp:taxon-name-part><tp:taxon-name-part taxon-name-part-type="species" reg="fuscus">fuscus</tp:taxon-name-part></tp:taxon-name></italic> and <italic><tp:taxon-name><tp:taxon-name-part taxon-name-part-type="genus" reg="Valalyllum">V.</tp:taxon-name-part><tp:taxon-name-part taxon-name-part-type="species" reg="folium">folium</tp:taxon-name-part></tp:taxon-name></italic>); 13 species of the genus <italic><tp:taxon-name><tp:taxon-name-part taxon-name-part-type="genus" reg="Thymochares">Thymochares</tp:taxon-name-part></tp:taxon-name></italic>, which is currently not assigned to any of the tribes, and it is questionable whether it represents a genus of <tp:taxon-name><tp:taxon-name-part taxon-name-part-type="subfamily">Cladonotinae</tp:taxon-name-part></tp:taxon-name>; <italic><tp:taxon-name><tp:taxon-name-part taxon-name-part-type="genus" reg="Microthymochares">Microthymochares</tp:taxon-name-part><tp:taxon-name-part taxon-name-part-type="species" reg="pullus">pullus</tp:taxon-name-part></tp:taxon-name></italic>, an endemic genus and species with the same taxonomic problem as <italic><tp:taxon-name><tp:taxon-name-part taxon-name-part-type="genus" reg="Thymochares">Thymochares</tp:taxon-name-part></tp:taxon-name></italic>; <italic><tp:taxon-name><tp:taxon-name-part taxon-name-part-type="genus" reg="Epitettix">Epitettix</tp:taxon-name-part><tp:taxon-name-part taxon-name-part-type="species" reg="spheniscus">spheniscus</tp:taxon-name-part></tp:taxon-name></italic> also with the same problematic assignment; and <tp:taxon-name><tp:taxon-name-part taxon-name-part-type="tribe">Xerophyllini</tp:taxon-name-part></tp:taxon-name> and its member <italic><tp:taxon-name><tp:taxon-name-part taxon-name-part-type="genus" reg="Morphopoides">Morphopoides</tp:taxon-name-part><tp:taxon-name-part taxon-name-part-type="species" reg="madagascariensis">madagascariensis</tp:taxon-name-part></tp:taxon-name></italic> (<xref ref-type="bibr" rid="B3">Cigliano et al. 2022</xref>).</p></tp:treatment-sec><ref-list><ref id="B3"><mixed-citation xmlns:xlink="http://www.w3.org/1999/xlink" xlink:type="simple"><person-group><name name-style="western"><surname>Cigliano</surname><given-names>MM</given-names></name><name name-style="western"><surname>Braun</surname><given-names>H</given-names></name><name name-style="western"><surname>Eades</surname><given-names>DC</given-names></name><name name-style="western"><surname>Otte</surname><given-names>D</given-names></name></person-group> (<year>2022</year>) <tp:taxon-name><tp:taxon-name-part taxon-name-part-type="order">Orthoptera</tp:taxon-name-part></tp:taxon-name> Species File. Version 5.0/5.0. <ext-link xlink:href="http://Orthoptera.SpeciesFile.org" ext-link-type="uri" xlink:type="simple">http://Orthoptera.SpeciesFile.org</ext-link> [accessed 11 Apr. 2022]</mixed-citation></ref><ref id="B32"><mixed-citation xmlns:xlink="http://www.w3.org/1999/xlink" xlink:type="simple"><person-group><name name-style="western"><surname>Zhang</surname><given-names>RJ</given-names></name><name name-style="western"><surname>Zhao</surname><given-names>CL</given-names></name><name name-style="western"><surname>Wu</surname><given-names>FP</given-names></name><name name-style="western"><surname>Deng</surname><given-names>WA</given-names></name></person-group> (<year>2020</year>) <article-title>Molecular data provide new insights into the phylogeny of <tp:taxon-name><tp:taxon-name-part taxon-name-part-type="subfamily">Cladonotinae</tp:taxon-name-part></tp:taxon-name> (<tp:taxon-name><tp:taxon-name-part taxon-name-part-type="order">Orthoptera</tp:taxon-name-part></tp:taxon-name>: <tp:taxon-name><tp:taxon-name-part taxon-name-part-type="superfamily">Tetrigoidea</tp:taxon-name-part></tp:taxon-name>) from China with the description of a new genus and species.</article-title><source>Zootaxa</source><volume>4809</volume>(<issue>3</issue>): <fpage>547</fpage>–<lpage>559</lpage>. <ext-link xlink:href="10.11646/zootaxa.4809.3.8" ext-link-type="doi" xlink:type="simple">https://doi.org/10.11646/zootaxa.4809.3.8</ext-link></mixed-citation></ref></ref-list></tp:taxon-treatment>
