# Supplementary material for: ﻿Lepocranus and Valalyllum gen. nov. (Orthoptera, Tetrigidae, Cladonotinae), endangered Malagasy dead-leaf-like grasshoppers
Source: Zookeys. 2022 Jul 1;1109:1–15. doi: 10.3897/zookeys.1109.85565 (PMC9848646; doi:10.3897/zookeys.1109.85565)
Supplement: XML Treatment for Valalyllini [file zookeys.1109.85565-treatment3.xml]

<!DOCTYPE tp:taxon-treatment
  PUBLIC "-//TaxonX//DTD Taxonomic Treatment Publishing DTD v0 20100105//EN" "tax-treatment-NSO.dtd">
<tp:taxon-treatment xmlns:tp="http://www.plazi.org/taxpub"><tp:treatment-meta><kwd-group><label>Taxon classification</label><kwd>
                  <named-content content-type="kingdom">Animalia</named-content>
                </kwd><kwd>
                  <named-content content-type="order">Orthoptera</named-content>
                </kwd><kwd>
                  <named-content content-type="family">Tetrigidae</named-content>
                </kwd></kwd-group><mixed-citation publication-type="journal"><person-group><name><surname>Deranja</surname><given-names>Maks</given-names></name><name><surname>Kasalo</surname><given-names>Niko</given-names></name><name><surname>Adžić</surname><given-names>Karmela</given-names></name><name><surname>Franjević</surname><given-names>Damjan</given-names></name><name><surname>Skejo</surname><given-names>Josip</given-names></name></person-group><article-title>﻿<italic><tp:taxon-name><tp:taxon-name-part taxon-name-part-type="genus" reg="Lepocranus">Lepocranus</tp:taxon-name-part></tp:taxon-name></italic> and <italic><tp:taxon-name><tp:taxon-name-part taxon-name-part-type="genus" reg="Valalyllum">Valalyllum</tp:taxon-name-part></tp:taxon-name></italic> gen. nov. (<tp:taxon-name><tp:taxon-name-part taxon-name-part-type="order">Orthoptera</tp:taxon-name-part></tp:taxon-name>, <tp:taxon-name><tp:taxon-name-part taxon-name-part-type="family">Tetrigidae</tp:taxon-name-part></tp:taxon-name>, <tp:taxon-name><tp:taxon-name-part taxon-name-part-type="subfamily">Cladonotinae</tp:taxon-name-part></tp:taxon-name>), endangered Malagasy dead-leaf-like grasshoppers</article-title><source>Zookeys</source><day>01</day><month>07</month><year>2022</year><volume>1109</volume><fpage>1</fpage><lpage>15</lpage><pub-id pub-id-type="doi">10.3897/zookeys.1109.85565</pub-id></mixed-citation></tp:treatment-meta><tp:nomenclature><label>﻿Tribe</label><tp:taxon-name>
                <object-id xmlns:xlink="http://www.w3.org/1999/xlink" content-type="arpha" xlink:type="simple">493B2A64-E14F-5A65-8102-7E6E8B131038</object-id>
                <tp:taxon-name-part taxon-name-part-type="tribe">Valalyllini</tp:taxon-name-part>
                <object-id xmlns:xlink="http://www.w3.org/1999/xlink" content-type="zoobank" xlink:type="simple">http://zoobank.org/49EABF65-9F2F-482B-B545-B1A997AE9957</object-id>
              </tp:taxon-name><tp:taxon-authority>trib. nov. [Leaf-like Cladonotinae of Madagascar]</tp:taxon-authority><xref ref-type="fig" rid="F1">Figs 1</xref><xref ref-type="fig" rid="F2">, 2</xref><xref ref-type="fig" rid="F3">, 3</xref><xref ref-type="table" rid="T1">; Table 1</xref><tp:nomenclature-citation-list><tp:nomenclature-citation><tp:taxon-name>
                    <tp:taxon-name-part taxon-name-part-type="genus" reg="Cladonotini">Cladonotini</tp:taxon-name-part>
                  </tp:taxon-name><comment>(partim): <xref ref-type="bibr" rid="B28">Tumbrinck et al. (2020)</xref>: 336 (tentatively assigned to <tp:taxon-name><tp:taxon-name-part taxon-name-part-type="subfamily">Cladonotinae</tp:taxon-name-part></tp:taxon-name>: <tp:taxon-name><tp:taxon-name-part taxon-name-part-type="genus" reg="Cladonotini">Cladonotini</tp:taxon-name-part></tp:taxon-name>).</comment></tp:nomenclature-citation></tp:nomenclature-citation-list></tp:nomenclature><tp:treatment-sec sec-type="type genus" id="SECID0E4GAE"><title>Type genus.</title><p><italic><tp:taxon-name><tp:taxon-name-part taxon-name-part-type="genus" reg="Valalyllum">Valalyllum</tp:taxon-name-part></tp:taxon-name></italic> gen. nov., herein described (see below), type species <italic><tp:taxon-name><tp:taxon-name-part taxon-name-part-type="genus" reg="Valalyllum">V.</tp:taxon-name-part><tp:taxon-name-part taxon-name-part-type="species" reg="folium">folium</tp:taxon-name-part></tp:taxon-name></italic> sp. nov., also described herein.</p></tp:treatment-sec><tp:treatment-sec sec-type="distribution" id="SECID0EVHAE"><title>Composition and distribution.</title><p>Two monotypic genera, <italic><tp:taxon-name><tp:taxon-name-part taxon-name-part-type="genus" reg="Lepocranus">Lepocranus</tp:taxon-name-part></tp:taxon-name></italic> (including only <italic><tp:taxon-name><tp:taxon-name-part taxon-name-part-type="genus" reg="Lepocranus">L.</tp:taxon-name-part><tp:taxon-name-part taxon-name-part-type="species" reg="fuscus">fuscus</tp:taxon-name-part></tp:taxon-name></italic>) and <italic><tp:taxon-name><tp:taxon-name-part taxon-name-part-type="genus" reg="Valalyllum">Valalyllum</tp:taxon-name-part></tp:taxon-name></italic> gen. nov. (including <italic><tp:taxon-name><tp:taxon-name-part taxon-name-part-type="genus" reg="Valalyllum">V.</tp:taxon-name-part><tp:taxon-name-part taxon-name-part-type="species" reg="folium">folium</tp:taxon-name-part></tp:taxon-name></italic> sp. nov.). <italic><tp:taxon-name><tp:taxon-name-part taxon-name-part-type="genus" reg="Lepocranus">Lepocranus</tp:taxon-name-part><tp:taxon-name-part taxon-name-part-type="species" reg="fuscus">fuscus</tp:taxon-name-part></tp:taxon-name></italic> is endemic to the rainforests east of Mahavelona (Foulpointe) (<xref ref-type="bibr" rid="B4">Danielczak et al. 2017</xref>), while <italic><tp:taxon-name><tp:taxon-name-part taxon-name-part-type="genus" reg="Valalyllum">V.</tp:taxon-name-part><tp:taxon-name-part taxon-name-part-type="species" reg="folium">folium</tp:taxon-name-part></tp:taxon-name></italic> sp. nov. is endemic to northern Malagasy rainforests around Sambava and Andapa. <italic><tp:taxon-name><tp:taxon-name-part taxon-name-part-type="genus" reg="Lepocranus">Lepocranus</tp:taxon-name-part><tp:taxon-name-part taxon-name-part-type="species" reg="folium">folium</tp:taxon-name-part></tp:taxon-name></italic> sp. nov. lives 350 km more northerly than <italic><tp:taxon-name><tp:taxon-name-part taxon-name-part-type="genus" reg="Lepocranus">L.</tp:taxon-name-part><tp:taxon-name-part taxon-name-part-type="species" reg="fuscus">fuscus</tp:taxon-name-part></tp:taxon-name></italic>.</p></tp:treatment-sec><tp:treatment-sec sec-type="Descriptive diagnosis" id="SECID0EPKAE"><title>Descriptive diagnosis.</title><p>Members of <tp:taxon-name><tp:taxon-name-part taxon-name-part-type="tribe">Valalyllini</tp:taxon-name-part></tp:taxon-name> (<italic><tp:taxon-name><tp:taxon-name-part taxon-name-part-type="genus" reg="Lepocranus">Lepocranus</tp:taxon-name-part></tp:taxon-name></italic>, <italic><tp:taxon-name><tp:taxon-name-part taxon-name-part-type="genus" reg="Valalyllum">Valalyllum</tp:taxon-name-part></tp:taxon-name></italic> gen. nov.) are very similar to and thus most likely closely related to Asian <tp:taxon-name><tp:taxon-name-part taxon-name-part-type="genus" reg="Cladonotini">Cladonotini</tp:taxon-name-part></tp:taxon-name> (genera <italic><tp:taxon-name><tp:taxon-name-part taxon-name-part-type="genus" reg="Misythus">Misythus</tp:taxon-name-part></tp:taxon-name></italic> Stål, 1877, <italic><tp:taxon-name><tp:taxon-name-part taxon-name-part-type="genus" reg="Hymenotes">Hymenotes</tp:taxon-name-part></tp:taxon-name></italic> Westwood, 1837, <italic><tp:taxon-name><tp:taxon-name-part taxon-name-part-type="genus" reg="Holoarcus">Holoarcus</tp:taxon-name-part></tp:taxon-name></italic> Hancock, 1909) and Caribbean <tp:taxon-name><tp:taxon-name-part taxon-name-part-type="tribe">Choriphyllini</tp:taxon-name-part></tp:taxon-name> (<italic><tp:taxon-name><tp:taxon-name-part taxon-name-part-type="genus" reg="Choriphyllum">Choriphyllum</tp:taxon-name-part></tp:taxon-name></italic> Serville, 1838 and <italic><tp:taxon-name><tp:taxon-name-part taxon-name-part-type="genus" reg="Phyllotettix">Phyllotettix</tp:taxon-name-part></tp:taxon-name></italic> Hancock, 1902). Head, pronotum and legs in these three tribes show remarkable similarity and are regarded as homologous. Superficially, the leaf-like morphology of <tp:taxon-name><tp:taxon-name-part taxon-name-part-type="tribe">Valalyllini</tp:taxon-name-part></tp:taxon-name> trib. nov. also resembles that of leaf-like <tp:taxon-name><tp:taxon-name-part taxon-name-part-type="tribe">Xerophyllini</tp:taxon-name-part></tp:taxon-name>, but detailed comparisons reveal no homologous parts.</p><p>Antenna shorter than hind femur; vertex very wide; vertex slightly and obliquely elevated above the compound eyes; vertex without horns; upper margin of the antennal grove in the level of the lower margin of a compound eye; pronotal tip of the pronotum projected above the head, but not before the eyes or before the face; transverse pronotal veins weak, almost unrecognizable; pronotal tip obliquely bilobate in dorsal view; legs smooth, only with weak (small) undulations and triangular projections, not toothed or sawed. Found only in Madagascar.</p><p>Table <xref ref-type="table" rid="T1">1</xref> shows a comparison between leaf-like Caribbean <tp:taxon-name><tp:taxon-name-part taxon-name-part-type="tribe">Choriphyllini</tp:taxon-name-part></tp:taxon-name> (<italic><tp:taxon-name><tp:taxon-name-part taxon-name-part-type="genus" reg="Choriphyllum">Choriphyllum</tp:taxon-name-part></tp:taxon-name></italic> Serville, 1838 and <italic><tp:taxon-name><tp:taxon-name-part taxon-name-part-type="genus" reg="Phyllotettix">Phyllotettix</tp:taxon-name-part></tp:taxon-name></italic> Hancock, 1902), Asian <tp:taxon-name><tp:taxon-name-part taxon-name-part-type="genus" reg="Cladonotini">Cladonotini</tp:taxon-name-part></tp:taxon-name> (<italic><tp:taxon-name><tp:taxon-name-part taxon-name-part-type="genus" reg="Hymenotes">Hymenotes</tp:taxon-name-part></tp:taxon-name></italic> Westwood, 1837, <italic><tp:taxon-name><tp:taxon-name-part taxon-name-part-type="genus" reg="Misythus">Misythus</tp:taxon-name-part></tp:taxon-name></italic> Stål, 1877, <italic><tp:taxon-name><tp:taxon-name-part taxon-name-part-type="genus" reg="Holoarcus">Holoarcus</tp:taxon-name-part></tp:taxon-name></italic> Hancock, 1909 and <italic><tp:taxon-name><tp:taxon-name-part taxon-name-part-type="genus" reg="Dolatettix">Dolatettix</tp:taxon-name-part></tp:taxon-name></italic> Hancock, 1907), and African <tp:taxon-name><tp:taxon-name-part taxon-name-part-type="tribe">Xerophyllini</tp:taxon-name-part></tp:taxon-name> (<italic><tp:taxon-name><tp:taxon-name-part taxon-name-part-type="genus" reg="Xerophyllum">Xerophyllum</tp:taxon-name-part></tp:taxon-name></italic> Fairmaire, 1846, <italic><tp:taxon-name><tp:taxon-name-part taxon-name-part-type="genus" reg="Trypophyllum">Trypophyllum</tp:taxon-name-part></tp:taxon-name></italic> Karsch, 1890, <italic><tp:taxon-name><tp:taxon-name-part taxon-name-part-type="genus" reg="Acmophyllum">Acmophyllum</tp:taxon-name-part></tp:taxon-name></italic> Karsch, 1890). The leaf-like <tp:taxon-name><tp:taxon-name-part taxon-name-part-type="family">Tetrigidae</tp:taxon-name-part></tp:taxon-name> were visually compared by <xref ref-type="bibr" rid="B23">Skejo et al. (2019)</xref>. For comparison and elucidation of the mentioned characters, the reader is urged to refer to the abovementioned publication.</p><table-wrap id="T1" position="float" orientation="portrait"><label>Table 1.</label><caption><p>Tabular key to the four <tp:taxon-name><tp:taxon-name-part taxon-name-part-type="subfamily">Cladonotinae</tp:taxon-name-part></tp:taxon-name> tribes with leaf-like representatives (<tp:taxon-name><tp:taxon-name-part taxon-name-part-type="tribe">Valalyllini</tp:taxon-name-part></tp:taxon-name> trib. nov. from Madagascar, <tp:taxon-name><tp:taxon-name-part taxon-name-part-type="tribe">Choriphyllini</tp:taxon-name-part></tp:taxon-name> from the Caribbean, <tp:taxon-name><tp:taxon-name-part taxon-name-part-type="genus" reg="Cladonotini">Cladonotini</tp:taxon-name-part></tp:taxon-name> from SE Asia, and <tp:taxon-name><tp:taxon-name-part taxon-name-part-type="tribe">Xerophyllini</tp:taxon-name-part></tp:taxon-name> from Africa).</p></caption><table id="TID0ETXAG" rules="all"><tbody><tr><th rowspan="1" colspan="1"/><th rowspan="1" colspan="1"><tp:taxon-name><tp:taxon-name-part taxon-name-part-type="tribe">Valalyllini</tp:taxon-name-part></tp:taxon-name> trib. nov.</th><th rowspan="1" colspan="1">
                        <tp:taxon-name><tp:taxon-name-part taxon-name-part-type="tribe">Choriphyllini</tp:taxon-name-part></tp:taxon-name>
                      </th><th rowspan="1" colspan="1">
                        <tp:taxon-name><tp:taxon-name-part taxon-name-part-type="genus" reg="Cladonotini">Cladonotini</tp:taxon-name-part></tp:taxon-name>
                      </th><th rowspan="1" colspan="1">
                        <tp:taxon-name><tp:taxon-name-part taxon-name-part-type="tribe">Xerophyllini</tp:taxon-name-part></tp:taxon-name>
                      </th></tr><tr><td rowspan="1" colspan="1">
                        <bold>Distribution</bold>
                      </td><td rowspan="1" colspan="1">
                        <bold>Madagascar</bold>
                      </td><td rowspan="1" colspan="1">
                        <bold>Caribbean</bold>
                      </td><td rowspan="1" colspan="1">
                        <bold>Philippines, Papua</bold>
                      </td><td rowspan="1" colspan="1">
                        <bold>Tropical Africa</bold>
                      </td></tr><tr><td rowspan="1" colspan="1">
                        <bold>Antenna</bold>
                      </td><td rowspan="1" colspan="1">short</td><td rowspan="1" colspan="1">long or short</td><td rowspan="1" colspan="1">short</td><td rowspan="1" colspan="1">short</td></tr><tr><td rowspan="1" colspan="1">
                        <bold>Vertex horns</bold>
                      </td><td rowspan="1" colspan="1">absent</td><td rowspan="1" colspan="1">absent</td><td rowspan="1" colspan="1">absent</td><td rowspan="1" colspan="1">present</td></tr><tr><td rowspan="1" colspan="1">
                        <bold>Upper margin of the antennal groove</bold>
                      </td><td rowspan="1" colspan="1">on the level of the lower margin of a compound eye</td><td rowspan="1" colspan="1">on the level of the lower margin of a compound eye</td><td rowspan="1" colspan="1">on the level of the lower margin of a compound eye</td><td rowspan="1" colspan="1">below the lower margin of a compound eye</td></tr><tr><td rowspan="1" colspan="1">
                        <bold>Anterior tip of the pronotum</bold>
                      </td><td rowspan="1" colspan="1">not falling in front of the face</td><td rowspan="1" colspan="1">strongly projected in front of the face</td><td rowspan="1" colspan="1">projected in front of the eyes</td><td rowspan="1" colspan="1">variable, not falling in front of the face (<italic><tp:taxon-name><tp:taxon-name-part taxon-name-part-type="genus" reg="Trypophyllum">Trypophyllum</tp:taxon-name-part></tp:taxon-name></italic>) or projected in front of the face (<italic><tp:taxon-name><tp:taxon-name-part taxon-name-part-type="genus" reg="Xerophyllum">Xerophyllum</tp:taxon-name-part></tp:taxon-name></italic>)</td></tr><tr><td rowspan="1" colspan="1">
                        <bold>Transverse veins on the pronotum</bold>
                      </td><td rowspan="1" colspan="1">weak</td><td rowspan="1" colspan="1">strong</td><td rowspan="1" colspan="1">very strong</td><td rowspan="1" colspan="1">weak</td></tr><tr><td rowspan="1" colspan="1">
                        <bold>Posterior tip of the pronotum</bold>
                      </td><td rowspan="1" colspan="1">obliquely bilobate</td><td rowspan="1" colspan="1">pointed</td><td rowspan="1" colspan="1">variable (<italic>pointed</italic> in <italic><tp:taxon-name><tp:taxon-name-part taxon-name-part-type="genus" reg="Misythus">Misythus</tp:taxon-name-part></tp:taxon-name></italic>, bilobate in <italic><tp:taxon-name><tp:taxon-name-part taxon-name-part-type="genus" reg="Cladonotus">Cladonotus</tp:taxon-name-part></tp:taxon-name></italic>)</td><td rowspan="1" colspan="1">pointed</td></tr><tr><td rowspan="1" colspan="1">
                        <bold>Legs texture</bold>
                      </td><td rowspan="1" colspan="1">smooth, with small protrusions</td><td rowspan="1" colspan="1">smooth</td><td rowspan="1" colspan="1">toothed or spiky</td><td rowspan="1" colspan="1">toothed or spiky</td></tr></tbody></table></table-wrap></tp:treatment-sec><tp:treatment-sec><!--Section generated to contain objects referenced in tp:taxon-treatment.--><fig id="F1" position="float" orientation="portrait"><object-id xmlns:xlink="http://www.w3.org/1999/xlink" content-type="doi" xlink:type="simple">10.3897/zookeys.1109.85565.figure1</object-id><object-id xmlns:xlink="http://www.w3.org/1999/xlink" content-type="arpha" xlink:type="simple">45A04B5A-1DB0-5FEC-A1E7-8BDD9E640711</object-id><label>Figure 1.</label><caption><p><italic><tp:taxon-name><tp:taxon-name-part taxon-name-part-type="genus" reg="Lepocranus">Lepocranus</tp:taxon-name-part><tp:taxon-name-part taxon-name-part-type="species" reg="fuscus">fuscus</tp:taxon-name-part></tp:taxon-name></italic> Devriese, 1991 <bold>A</bold> head detail in frontal view <bold>B</bold> habitus in right lateral view <bold>C</bold> habitus in frontal view <bold>D</bold> habitus in light lateral view <bold>E</bold> habitus in dorsal view <bold>F</bold> labels. Photo: J. Skejo and MNCN Madrid.</p></caption><graphic xmlns:xlink="http://www.w3.org/1999/xlink" xlink:href="zookeys-1109-001_article-85565__-g001.jpg" position="float" orientation="portrait" xlink:type="simple" id="oo_708960.jpg"><uri content-type="original_file" xlink:type="simple">https://binary.pensoft.net/fig/708960</uri></graphic></fig><fig id="F2" position="float" orientation="portrait"><object-id xmlns:xlink="http://www.w3.org/1999/xlink" content-type="doi" xlink:type="simple">10.3897/zookeys.1109.85565.figure2</object-id><object-id xmlns:xlink="http://www.w3.org/1999/xlink" content-type="arpha" xlink:type="simple">CD64D1A6-BF3E-56A3-AF2A-4793B77C0FB1</object-id><label>Figure 2.</label><caption><p><italic><tp:taxon-name><tp:taxon-name-part taxon-name-part-type="genus" reg="Valalyllum">Valalyllum</tp:taxon-name-part><tp:taxon-name-part taxon-name-part-type="species" reg="folium">folium</tp:taxon-name-part></tp:taxon-name></italic> gen. et sp. nov. from Madagascar, male holotype, deposited in MNHN Paris. <bold>A</bold> habitus in left lateral view <bold>B</bold> head in frontal view <bold>C</bold> habitus in frontal view <bold>D</bold> habitus in dorsal view. Photo J. Skejo and MNHN Paris.</p></caption><graphic xmlns:xlink="http://www.w3.org/1999/xlink" xlink:href="zookeys-1109-001_article-85565__-g002.jpg" position="float" orientation="portrait" xlink:type="simple" id="oo_708961.jpg"><uri content-type="original_file" xlink:type="simple">https://binary.pensoft.net/fig/708961</uri></graphic></fig><fig id="F3" position="float" orientation="portrait"><object-id xmlns:xlink="http://www.w3.org/1999/xlink" content-type="doi" xlink:type="simple">10.3897/zookeys.1109.85565.figure3</object-id><object-id xmlns:xlink="http://www.w3.org/1999/xlink" content-type="arpha" xlink:type="simple">5863CB21-925D-5627-A8A3-FD3473D56123</object-id><label>Figure 3.</label><caption><p>The diversity and the distribution of the tribe <tp:taxon-name><tp:taxon-name-part taxon-name-part-type="tribe">Valalyllini</tp:taxon-name-part></tp:taxon-name> trib. nov. (<italic><tp:taxon-name><tp:taxon-name-part taxon-name-part-type="genus" reg="Valalyllum">Valalyllum</tp:taxon-name-part><tp:taxon-name-part taxon-name-part-type="species" reg="folium">folium</tp:taxon-name-part></tp:taxon-name></italic> gen. et sp. nov. in the north, and <italic><tp:taxon-name><tp:taxon-name-part taxon-name-part-type="genus" reg="Lepocranus">Lepocranus</tp:taxon-name-part><tp:taxon-name-part taxon-name-part-type="species" reg="fuscus">fuscus</tp:taxon-name-part></tp:taxon-name></italic> in the south), the Malagasy dead-leaf-like <tp:taxon-name><tp:taxon-name-part taxon-name-part-type="subfamily">Cladonotinae</tp:taxon-name-part></tp:taxon-name>. Both species are endemic to small areas and are likely endangered because of deforestation. Both species most probably inhabit rainforest leaf litter.</p></caption><graphic xmlns:xlink="http://www.w3.org/1999/xlink" xlink:href="zookeys-1109-001_article-85565__-g003.jpg" position="float" orientation="portrait" xlink:type="simple" id="oo_708962.jpg"><uri content-type="original_file" xlink:type="simple">https://binary.pensoft.net/fig/708962</uri></graphic></fig></tp:treatment-sec><ref-list><ref id="B28"><mixed-citation xmlns:xlink="http://www.w3.org/1999/xlink" xlink:type="simple"><person-group><name name-style="western"><surname>Tumbrinck</surname><given-names>J</given-names></name><name name-style="western"><surname>Deranja</surname><given-names>M</given-names></name><name name-style="western"><surname>Adžić</surname><given-names>K</given-names></name><name name-style="western"><surname>Pavlović</surname><given-names>M</given-names></name><name name-style="western"><surname>Skejo</surname><given-names>J</given-names></name></person-group> (<year>2020</year>) <article-title>Cockscomb-shaped twighopper, <italic><tp:taxon-name><tp:taxon-name-part taxon-name-part-type="genus">Cladonotus</tp:taxon-name-part><tp:taxon-name-part taxon-name-part-type="species">bhaskari</tp:taxon-name-part></tp:taxon-name></italic> sp. nov., a new and rare pygmy grasshopper species from Sri Lanka (<tp:taxon-name><tp:taxon-name-part taxon-name-part-type="order">Orthoptera</tp:taxon-name-part></tp:taxon-name>: <tp:taxon-name><tp:taxon-name-part taxon-name-part-type="family">Tetrigidae</tp:taxon-name-part></tp:taxon-name>: <tp:taxon-name><tp:taxon-name-part taxon-name-part-type="subfamily">Cladonotinae</tp:taxon-name-part></tp:taxon-name>).</article-title><source>Zootaxa</source><volume>4821</volume>(<issue>2</issue>): <fpage>333</fpage>–<lpage>342</lpage>. <ext-link xlink:href="10.11646/zootaxa.4821.2.5" ext-link-type="doi" xlink:type="simple">https://doi.org/10.11646/zootaxa.4821.2.5</ext-link></mixed-citation></ref><ref id="B4"><mixed-citation xmlns:xlink="http://www.w3.org/1999/xlink" xlink:type="simple"><person-group><name name-style="western"><surname>Danielczak</surname><given-names>A</given-names></name><name name-style="western"><surname>Devriese</surname><given-names>H</given-names></name><name name-style="western"><surname>Hochkirch</surname><given-names>A</given-names></name></person-group> (<year>2017</year>) <italic><tp:taxon-name><tp:taxon-name-part taxon-name-part-type="genus">Lepocranus</tp:taxon-name-part><tp:taxon-name-part taxon-name-part-type="species">fuscus</tp:taxon-name-part></tp:taxon-name></italic>. The IUCN Red List of Threatened Species 2017: e.T103898314A103900710. <ext-link xlink:href="10.2305/IUCN.UK.2017-2.RLTS.T103898314A103900710.en" ext-link-type="doi" xlink:type="simple">http://doi.org/10.2305/IUCN.UK.2017-2.RLTS.T103898314A103900710.en</ext-link></mixed-citation></ref><ref id="B23"><mixed-citation xmlns:xlink="http://www.w3.org/1999/xlink" xlink:type="simple"><person-group><name name-style="western"><surname>Skejo</surname><given-names>J</given-names></name><name name-style="western"><surname>Gupta</surname><given-names>SK</given-names></name><name name-style="western"><surname>Chandra</surname><given-names>K</given-names></name><name name-style="western"><surname>Panhwar</surname><given-names>WA</given-names></name><name name-style="western"><surname>Franjević</surname><given-names>D</given-names></name></person-group> (<year>2019</year>) <article-title>Oriental macropterous leaf-mimic pygmy grasshoppers—genera <italic><tp:taxon-name><tp:taxon-name-part taxon-name-part-type="genus">Oxyphyllum</tp:taxon-name-part></tp:taxon-name></italic> and <italic><tp:taxon-name><tp:taxon-name-part taxon-name-part-type="genus">Paraphyllum</tp:taxon-name-part></tp:taxon-name></italic> (<tp:taxon-name><tp:taxon-name-part taxon-name-part-type="order">Orthoptera</tp:taxon-name-part></tp:taxon-name>: <tp:taxon-name><tp:taxon-name-part taxon-name-part-type="family">Tetrigidae</tp:taxon-name-part></tp:taxon-name>) and their taxonomic assignment.</article-title><source>Zootaxa</source><volume>4590</volume>(<issue>5</issue>): <fpage>546</fpage>–<lpage>560</lpage>. <ext-link xlink:href="10.11646/zootaxa.4590.5.3" ext-link-type="doi" xlink:type="simple">https://doi.org/10.11646/zootaxa.4590.5.3</ext-link></mixed-citation></ref></ref-list></tp:taxon-treatment>
