# Supplementary material for: ﻿Lepocranus and Valalyllum gen. nov. (Orthoptera, Tetrigidae, Cladonotinae), endangered Malagasy dead-leaf-like grasshoppers
Source: Zookeys. 2022 Jul 1;1109:1–15. doi: 10.3897/zookeys.1109.85565 (PMC9848646; doi:10.3897/zookeys.1109.85565)
Supplement: XML Treatment for Lepocranus fuscus [file zookeys.1109.85565-treatment5.xml]

<!DOCTYPE tp:taxon-treatment
  PUBLIC "-//TaxonX//DTD Taxonomic Treatment Publishing DTD v0 20100105//EN" "tax-treatment-NSO.dtd">
<tp:taxon-treatment xmlns:tp="http://www.plazi.org/taxpub"><tp:treatment-meta><kwd-group><label>Taxon classification</label><kwd>
                  <named-content content-type="kingdom">Animalia</named-content>
                </kwd><kwd>
                  <named-content content-type="order">Orthoptera</named-content>
                </kwd><kwd>
                  <named-content content-type="family">Tetrigidae</named-content>
                </kwd></kwd-group><mixed-citation publication-type="journal"><person-group><name><surname>Deranja</surname><given-names>Maks</given-names></name><name><surname>Kasalo</surname><given-names>Niko</given-names></name><name><surname>Adžić</surname><given-names>Karmela</given-names></name><name><surname>Franjević</surname><given-names>Damjan</given-names></name><name><surname>Skejo</surname><given-names>Josip</given-names></name></person-group><article-title>﻿<italic><tp:taxon-name><tp:taxon-name-part taxon-name-part-type="genus" reg="Lepocranus">Lepocranus</tp:taxon-name-part></tp:taxon-name></italic> and <italic><tp:taxon-name><tp:taxon-name-part taxon-name-part-type="genus" reg="Valalyllum">Valalyllum</tp:taxon-name-part></tp:taxon-name></italic> gen. nov. (<tp:taxon-name><tp:taxon-name-part taxon-name-part-type="order">Orthoptera</tp:taxon-name-part></tp:taxon-name>, <tp:taxon-name><tp:taxon-name-part taxon-name-part-type="family">Tetrigidae</tp:taxon-name-part></tp:taxon-name>, <tp:taxon-name><tp:taxon-name-part taxon-name-part-type="subfamily">Cladonotinae</tp:taxon-name-part></tp:taxon-name>), endangered Malagasy dead-leaf-like grasshoppers</article-title><source>Zookeys</source><day>01</day><month>07</month><year>2022</year><volume>1109</volume><fpage>1</fpage><lpage>15</lpage><pub-id pub-id-type="doi">10.3897/zookeys.1109.85565</pub-id></mixed-citation></tp:treatment-meta><tp:nomenclature><label>﻿</label><tp:taxon-name>
                <object-id xmlns:xlink="http://www.w3.org/1999/xlink" content-type="arpha" xlink:type="simple">8095758E-779D-5E0A-A677-D8E9FFE2671E</object-id>
                <tp:taxon-name-part taxon-name-part-type="genus" reg="Lepocranus">Lepocranus</tp:taxon-name-part>
                <tp:taxon-name-part taxon-name-part-type="species" reg="fuscus">fuscus</tp:taxon-name-part>
              </tp:taxon-name><tp:taxon-authority>Devriese, 1991</tp:taxon-authority><xref ref-type="fig" rid="F1">Fig. 1</xref><tp:nomenclature-citation-list><tp:nomenclature-citation><tp:taxon-name>
                    <tp:taxon-name-part taxon-name-part-type="genus" reg="Lepocranus">Lepocranus</tp:taxon-name-part>
                    <tp:taxon-name-part taxon-name-part-type="species" reg="fuscus">fuscus</tp:taxon-name-part>
                  </tp:taxon-name><comment>: <xref ref-type="bibr" rid="B5">Devriese 1991</xref></comment></tp:nomenclature-citation></tp:nomenclature-citation-list></tp:nomenclature><tp:treatment-sec sec-type="material" id="SECID0EQ5AE"><title>Material examined.</title><p><bold><italic>Holotype</italic>.</bold> Madagascar • 1​​♂; “Foret de Tampolo, Madagascar”; May. 1932; A. Seyrig leg.; MNCN 7230.</p></tp:treatment-sec><tp:treatment-sec sec-type="Genus and species diagnosis" id="SECID0E25AE"><title>Genus and species diagnosis.</title><p>Small (&lt; 10 mm long), apterous, leaf-like, cryptic species endemic to northern Madagascar. Antennae are short and filiform, composed of 15 antennomeres. The upper margins of the antennal groove are at the lower margin of a compound eye. Frontal costa bifurcates between the eyes into rounded facial carinae (parallel in <italic><tp:taxon-name><tp:taxon-name-part taxon-name-part-type="genus" reg="Valalyllum">Valalyllum</tp:taxon-name-part></tp:taxon-name></italic> gen. nov.), between which there is a wide scutellum, as wide as a compound eye. Vertex obliquely projected above the eyes in frontal view. Vertex about 3 times wider than a compound eye. In the frontal view, a compound eye is rounded (ovoid in <italic><tp:taxon-name><tp:taxon-name-part taxon-name-part-type="genus" reg="Valalyllum">Valalyllum</tp:taxon-name-part></tp:taxon-name></italic> gen. nov.). Pronotum is leaf-like, 2.4 times as long as high (1.75 times in <italic><tp:taxon-name><tp:taxon-name-part taxon-name-part-type="genus" reg="Valalyllum">Valalyllum</tp:taxon-name-part></tp:taxon-name></italic> gen. nov.) because of the compressed and elevated median carina. In the dorsal view, the median carina of the pronotum is sulcate. Median carina of the pronotum is straight in the dorsal view (undulated in <italic><tp:taxon-name><tp:taxon-name-part taxon-name-part-type="genus" reg="Valalyllum">Valalyllum</tp:taxon-name-part></tp:taxon-name></italic> gen. nov.). Pronotum dips above the head in dorsal view, then smoothly curves upwards and gradually descends towards the posterior apex at an obtuse angle (150° slope, already reported in <xref ref-type="bibr" rid="B5">Devriese 1991</xref>) (posterior slope is abrupt in <italic><tp:taxon-name><tp:taxon-name-part taxon-name-part-type="genus" reg="Valalyllum">Valalyllum</tp:taxon-name-part></tp:taxon-name></italic> gen. nov. and forms a right-angle). Posterior slope of the median carina is weakly undulated (much more in <italic><tp:taxon-name><tp:taxon-name-part taxon-name-part-type="genus" reg="Valalyllum">Valalyllum</tp:taxon-name-part></tp:taxon-name></italic> gen. nov.). The posterior apex of the pronotum is bilobated in the dorsal view. Pronotum does not cover the whole abdomen, the last segments are not covered, and the subgenital plate is visible (fully covered in <italic><tp:taxon-name><tp:taxon-name-part taxon-name-part-type="genus" reg="Valalyllum">Valalyllum</tp:taxon-name-part></tp:taxon-name></italic> gen. nov.). Dorsal margin of hind femora bearing strong projections (lappets). Genicular and antegenicular teeth are large and blunt (small and angular in <italic><tp:taxon-name><tp:taxon-name-part taxon-name-part-type="genus" reg="Valalyllum">Valalyllum</tp:taxon-name-part></tp:taxon-name></italic> gen. n). Mid tibia is stout. The top margins of the mid and the fore femora undulated but lack strong tubercules. Pulvilli of the hind tarsi are rounded.</p></tp:treatment-sec><tp:treatment-sec sec-type="Original etymology" id="SECID0EEBAG"><title>Original etymology.</title><p>Latin adjective in male gender, “<tp:taxon-name><tp:taxon-name-part taxon-name-part-type="genus" reg="Lepocranus"/><tp:taxon-name-part taxon-name-part-type="species" reg="fuscus">fuscus</tp:taxon-name-part></tp:taxon-name>, -a, -um” meaning brown (<xref ref-type="bibr" rid="B5">Devriese 1991</xref>).</p></tp:treatment-sec><tp:treatment-sec sec-type="Vernacular name" id="SECID0EXBAG"><title>Vernacular name.</title><p>Leatherback Pygmy Grasshopper (<xref ref-type="bibr" rid="B4">Danielczak et al. 2017</xref>).</p></tp:treatment-sec><tp:treatment-sec sec-type="description" id="SECID0EBCAG"><title>Measurements</title><p><bold>(male holotype). <italic>Body length</italic></bold>: (from the tip of the head to the tip of the subgenital plate) 8.6 mm (cited 9.8 mm in <xref ref-type="bibr" rid="B6">Devriese 1999</xref>, from the tip of the pronotum to the tip of the subgenital plate). <bold><italic>Pronotum length</italic></bold>: 8.1 mm (cited 8.2 mm in <xref ref-type="bibr" rid="B5">Devriese 1991</xref>). <bold><italic>Pronotum maximum height</italic></bold>: 3.3 mm. <bold><italic>Pronotum width between the lateral lobes</italic></bold>: 3.8 mm. <bold><italic>Pronotum width between the shoulders</italic></bold>: 2.5 mm. <bold><italic>Eye width</italic></bold>: 0.4 mm. <bold><italic>Vertex width</italic></bold>: 1.2 mm. <bold><italic>Fore femur length</italic></bold>: 2.2 mm. <bold><italic>Fore femur width</italic></bold>: 0.5 mm. <bold><italic>Mid femur length</italic></bold>: 2.5 mm. <bold><italic>Mid femur width</italic></bold>: 0.8 mm. <bold><italic>Hind femur length</italic></bold>: 5.3 mm (cited 5.3 mm in <xref ref-type="bibr" rid="B5">Devriese 1991</xref>). <bold><italic>Hind femur width</italic></bold>: 2.1 mm. <bold><italic>Hind femur length/width ratio</italic></bold>: 2.5.</p></tp:treatment-sec><tp:treatment-sec sec-type="Locus typicus" id="SECID0EUJAG"><title>Locus typicus.</title><p>Madagascar, Tampolo.</p></tp:treatment-sec><tp:treatment-sec sec-type="IUCN Red List Assessment" id="SECID0EZJAG"><title>IUCN Red List Assessment.</title><p>The Leatherback Pygmy Grasshopper was listed as an endangered species on the IUCN Red List because (1) the minimal geographic range it inhabits (the extent of occurrence is only about 3000 km<sup>2</sup>), (2) the population seems to be fragmented, and (3) the decline in both the number of mature individuals and the size and quality of the range area due to inferred severe deforestation (<xref ref-type="bibr" rid="B4">Danielczak et al. 2017</xref>).</p><fig id="F1" position="float" orientation="portrait"><object-id xmlns:xlink="http://www.w3.org/1999/xlink" content-type="doi" xlink:type="simple">10.3897/zookeys.1109.85565.figure1</object-id><object-id xmlns:xlink="http://www.w3.org/1999/xlink" content-type="arpha" xlink:type="simple">45A04B5A-1DB0-5FEC-A1E7-8BDD9E640711</object-id><label>Figure 1.</label><caption><p><italic><tp:taxon-name><tp:taxon-name-part taxon-name-part-type="genus" reg="Lepocranus">Lepocranus</tp:taxon-name-part><tp:taxon-name-part taxon-name-part-type="species" reg="fuscus">fuscus</tp:taxon-name-part></tp:taxon-name></italic> Devriese, 1991 <bold>A</bold> head detail in frontal view <bold>B</bold> habitus in right lateral view <bold>C</bold> habitus in frontal view <bold>D</bold> habitus in light lateral view <bold>E</bold> habitus in dorsal view <bold>F</bold> labels. Photo: J. Skejo and MNCN Madrid.</p></caption><graphic xmlns:xlink="http://www.w3.org/1999/xlink" xlink:href="zookeys-1109-001_article-85565__-g001.jpg" position="float" orientation="portrait" xlink:type="simple" id="oo_708960.jpg"><uri content-type="original_file" xlink:type="simple">https://binary.pensoft.net/fig/708960</uri></graphic></fig></tp:treatment-sec><ref-list><ref id="B5"><mixed-citation xmlns:xlink="http://www.w3.org/1999/xlink" xlink:type="simple"><person-group><name name-style="western"><surname>Devriese</surname><given-names>H</given-names></name></person-group> (<year>1991</year>) <article-title>Contribution à l’étude des <tp:taxon-name><tp:taxon-name-part taxon-name-part-type="family">Tetrigidae</tp:taxon-name-part></tp:taxon-name> de Madagascar (<tp:taxon-name><tp:taxon-name-part taxon-name-part-type="order">Orthoptera</tp:taxon-name-part></tp:taxon-name>).</article-title><source>Bulletin &amp; annales de la Société royale belge d’entomologie</source><volume>127</volume>(<issue>5–6</issue>): <fpage>119</fpage>–<lpage>131</lpage>.</mixed-citation></ref><ref id="B4"><mixed-citation xmlns:xlink="http://www.w3.org/1999/xlink" xlink:type="simple"><person-group><name name-style="western"><surname>Danielczak</surname><given-names>A</given-names></name><name name-style="western"><surname>Devriese</surname><given-names>H</given-names></name><name name-style="western"><surname>Hochkirch</surname><given-names>A</given-names></name></person-group> (<year>2017</year>) <italic><tp:taxon-name><tp:taxon-name-part taxon-name-part-type="genus">Lepocranus</tp:taxon-name-part><tp:taxon-name-part taxon-name-part-type="species">fuscus</tp:taxon-name-part></tp:taxon-name></italic>. The IUCN Red List of Threatened Species 2017: e.T103898314A103900710. <ext-link xlink:href="10.2305/IUCN.UK.2017-2.RLTS.T103898314A103900710.en" ext-link-type="doi" xlink:type="simple">http://doi.org/10.2305/IUCN.UK.2017-2.RLTS.T103898314A103900710.en</ext-link></mixed-citation></ref><ref id="B6"><mixed-citation xmlns:xlink="http://www.w3.org/1999/xlink" xlink:type="simple"><person-group><name name-style="western"><surname>Devriese</surname><given-names>H</given-names></name></person-group> (<year>1999</year>) <article-title>Révision des <tp:taxon-name><tp:taxon-name-part taxon-name-part-type="tribe">Xerophyllini</tp:taxon-name-part></tp:taxon-name> d’Afrique (<tp:taxon-name><tp:taxon-name-part taxon-name-part-type="order">Orthoptera</tp:taxon-name-part></tp:taxon-name><tp:taxon-name><tp:taxon-name-part taxon-name-part-type="family">Tetrigidae</tp:taxon-name-part></tp:taxon-name>).</article-title><source>Belgian Journal of Entomology</source><volume>1</volume>: <fpage>21</fpage>–<lpage>99</lpage>.</mixed-citation></ref></ref-list></tp:taxon-treatment>
