# Supplementary material for: ﻿Lepocranus and Valalyllum gen. nov. (Orthoptera, Tetrigidae, Cladonotinae), endangered Malagasy dead-leaf-like grasshoppers
Source: Zookeys. 2022 Jul 1;1109:1–15. doi: 10.3897/zookeys.1109.85565 (PMC9848646; doi:10.3897/zookeys.1109.85565)
Supplement: XML Treatment for Valalyllum [file zookeys.1109.85565-treatment6.xml]

<!DOCTYPE tp:taxon-treatment
  PUBLIC "-//TaxonX//DTD Taxonomic Treatment Publishing DTD v0 20100105//EN" "tax-treatment-NSO.dtd">
<tp:taxon-treatment xmlns:tp="http://www.plazi.org/taxpub"><tp:treatment-meta><kwd-group><label>Taxon classification</label><kwd>
                  <named-content content-type="kingdom">Animalia</named-content>
                </kwd><kwd>
                  <named-content content-type="order">Orthoptera</named-content>
                </kwd><kwd>
                  <named-content content-type="family">Tetrigidae</named-content>
                </kwd></kwd-group><mixed-citation publication-type="journal"><person-group><name><surname>Deranja</surname><given-names>Maks</given-names></name><name><surname>Kasalo</surname><given-names>Niko</given-names></name><name><surname>Adžić</surname><given-names>Karmela</given-names></name><name><surname>Franjević</surname><given-names>Damjan</given-names></name><name><surname>Skejo</surname><given-names>Josip</given-names></name></person-group><article-title>﻿<italic><tp:taxon-name><tp:taxon-name-part taxon-name-part-type="genus" reg="Lepocranus">Lepocranus</tp:taxon-name-part></tp:taxon-name></italic> and <italic><tp:taxon-name><tp:taxon-name-part taxon-name-part-type="genus" reg="Valalyllum">Valalyllum</tp:taxon-name-part></tp:taxon-name></italic> gen. nov. (<tp:taxon-name><tp:taxon-name-part taxon-name-part-type="order">Orthoptera</tp:taxon-name-part></tp:taxon-name>, <tp:taxon-name><tp:taxon-name-part taxon-name-part-type="family">Tetrigidae</tp:taxon-name-part></tp:taxon-name>, <tp:taxon-name><tp:taxon-name-part taxon-name-part-type="subfamily">Cladonotinae</tp:taxon-name-part></tp:taxon-name>), endangered Malagasy dead-leaf-like grasshoppers</article-title><source>Zookeys</source><day>01</day><month>07</month><year>2022</year><volume>1109</volume><fpage>1</fpage><lpage>15</lpage><pub-id pub-id-type="doi">10.3897/zookeys.1109.85565</pub-id></mixed-citation></tp:treatment-meta><tp:nomenclature><label>﻿Genus</label><tp:taxon-name>
                <object-id xmlns:xlink="http://www.w3.org/1999/xlink" content-type="arpha" xlink:type="simple">87DE89AA-490B-5D4C-8F23-FFC7987FA32C</object-id>
                <tp:taxon-name-part taxon-name-part-type="genus" reg="Valalyllum">Valalyllum</tp:taxon-name-part>
                <object-id xmlns:xlink="http://www.w3.org/1999/xlink" content-type="zoobank" xlink:type="simple">http://zoobank.org/40A42840-9E96-4ED6-8D4A-2872D80E2E70</object-id>
              </tp:taxon-name><tp:taxon-status xmlns:xlink="http://www.w3.org/1999/xlink" xlink:type="simple">gen. nov.</tp:taxon-status></tp:nomenclature><tp:treatment-sec sec-type="type species" id="SECID0ENMAG"><title>Type species.</title><p><italic><tp:taxon-name><tp:taxon-name-part taxon-name-part-type="genus" reg="Valalyllum">Valalyllum</tp:taxon-name-part><tp:taxon-name-part taxon-name-part-type="species" reg="folium">folium</tp:taxon-name-part></tp:taxon-name></italic> gen. et sp. nov., here described, by original monotypy.</p></tp:treatment-sec><tp:treatment-sec sec-type="distribution" id="SECID0E5MAG"><title>Composition and distribution.</title><p>A single species only (<italic><tp:taxon-name><tp:taxon-name-part taxon-name-part-type="genus" reg="Valalyllum">V.</tp:taxon-name-part><tp:taxon-name-part taxon-name-part-type="species" reg="folium">folium</tp:taxon-name-part></tp:taxon-name></italic>), endemic to Madagascar (Belanono).</p></tp:treatment-sec><tp:treatment-sec sec-type="etymology" id="SECID0EPNAG"><title>Etymology.</title><p>Noun of neuter gender. From Malagasy “<italic>valala</italic>” or “<italic>vahalala</italic>”- grasshopper and Latinized Ancient Greek “<italic>phyllum</italic>” - leaf</p></tp:treatment-sec><tp:treatment-sec sec-type="diagnosis" id="SECID0E2NAG"><title>Diagnosis and description.</title><p>Same as for the species, see below.</p></tp:treatment-sec></tp:taxon-treatment>
